# Supplementary material for: Bioassay-Guided Fractionation of Siparuna glycycarpa n-Butanol Extract with Inhibitory Activity against Influenza A(H1N1)pdm09 Virus by Centrifugal Partition Chromatography (CPC)
Source: Molecules. 2022 Jan 8;27(2):399. doi: 10.3390/molecules27020399 (PMC8781433; doi:10.3390/molecules27020399)
Supplement: Supplementary file 1 [file molecules-27-00399-s001.zip]

Archive with 1 entries (1 files):
- Supplementary material_FINAL.pdf
